# Supplementary material for: Core outcome set for symptomatic uncomplicated gallstone disease
Source: Br J Surg. 2022 Apr 5;109(6):539–44. doi: 10.1093/bjs/znac095 (PMC10364745; doi:10.1093/bjs/znac095)
Supplement: znac095_Supplementary_Data [file znac095_supplementary_data.zip]

Archive with 2 entries (2 files):
- Supplementary_Tables.docx
- COS-STAR_Checklist.docx
